# Supplementary material for: Multi-Approach Characterization of Novel Pyrene-Degrading Mycolicibacterium austroafricanum Isolates Lacking nid Genes
Source: Microorganisms. 2023 May 27;11(6):1413. doi: 10.3390/microorganisms11061413 (PMC10301208; doi:10.3390/microorganisms11061413)
Supplement: Supplementary file 1 [file microorganisms-11-01413-s001.zip]

Archive with 1 entries (1 files):
- microorganisms-2348677-supplementary.pdf
